# Supplementary material for: Studying the Formation of Fullerenes During Catagenesis
Source: Molecules. 2025 Jun 9;30(12):2516. doi: 10.3390/molecules30122516 (PMC12196268; doi:10.3390/molecules30122516)
Supplement: Supplementary file 1 [file molecules-30-02516-s001.zip]

Archive with 1 entries (1 files):
- molecules-3630625-supplementary.pdf
